# Supplementary material for: Contrasting effect of irrigation practices on the cotton rhizosphere microbiota and soil functionality in fields
Source: Front Plant Sci. 2022 Oct 18;13:973919. doi: 10.3389/fpls.2022.973919 (PMC9623166; doi:10.3389/fpls.2022.973919)
Supplement: Supplementary file 10 [file Table_3.xlsx]

## Sheet: Sheet1
Table S3 Assembly accession ID of each whole genome downloading from JGI-IMG website with > 97% identity to dominant OTUs in different ecological clusters
NCBI Assembly Accession	Module_ID	Similarity (%)	Phylum	Class	Order	Family	Genus
GCA_001677295.1	Module_3	97.613	Firmicutes	Bacilli	Bacillales	Bacillaceae	Bacillus
GCA_012272695.1	Module_1	97.098	Actinobacteria	Actinomycetia	Propionibacteriales	Nocardioidaceae	Nocardioides
GCA_000236665.1	Module_2	100	Proteobacteria	Betaproteobacteria	Rhodocyclales	Rhodocyclaceae	Azospira
GCA_000164865.1	Module_2	100	Proteobacteria	Gammaproteobacteria	Enterobacterales	Enterobacteriaceae	Pluralibacter
GCA_002101375.1	Module_2	97.861	Firmicutes	Bacilli	Bacillales	Planococcaceae	Sporosarcina
GCA_001719225.1	Module_2	97.082	Firmicutes	Bacilli	Bacillales	Bacillaceae	Bacillus
GCA_001618865.1	Module_1	97.082	Acidobacteria	Vicinamibacteria	Vicinamibacterales	Vicinamibacteraceae	Luteitalea
GCA_007855645.1	Module_1	100	Proteobacteria	Alphaproteobacteria	Rhodobacterales	Rhodobacteraceae	Qingshengfaniella
GCA_001889625.1	Module_2	97.082	Firmicutes	Bacilli	Bacillales	Bacillaceae	Bacillus
GCA_015040335.1	Module_1	97.884	Actinobacteria	Actinomycetia	Micrococcales	Micrococcaceae	Paenarthrobacter
GCA_005937795.2	Module_2	97.082	Firmicutes	Bacilli	Bacillales	Bacillaceae	Bacillus
GCA_000025345.1	Module_1	99.206	Actinobacteria	Actinomycetia	Geodermatophilales	Geodermatophilaceae	Geodermatophilus
GCA_001687745.1	Module_2	97.082	Firmicutes	Bacilli	Bacillales	Bacillaceae	Bacillus
GCA_006517235.1	Module_1	100	Actinobacteria	Actinomycetia	Micrococcales	Micrococcaceae	Pseudarthrobacter
GCA_000184185.1	Module_2	100	Proteobacteria	Gammaproteobacteria	Enterobacterales	Enterobacteriaceae	Escherichia
GCA_000455585.1	Module_2	97.082	Firmicutes	Bacilli	Bacillales	Bacillaceae	Bacillus
GCA_001854365.1	Module_1	97.884	Actinobacteria	Actinomycetia	Micrococcales	Micrococcaceae	Arthrobacter
GCA_003148415.1	Module_2	97.082	Firmicutes	Bacilli	Bacillales	Bacillaceae	Bacillus
GCA_000092985.1	Module_2	100	Actinobacteria	Actinomycetia	Streptosporangiales	Nocardiopsaceae	Nocardiopsis
GCA_002055965.1	Module_2	97.082	Firmicutes	Bacilli	Bacillales	Bacillaceae	Bacillus
GCA_003285085.1	Module_2	97.082	Firmicutes	Bacilli	Bacillales	Bacillaceae	Bacillus
GCA_011008975.1	Module_2	97.082	Firmicutes	Bacilli	Bacillales	Bacillaceae	Bacillus
GCA_001183785.1	Module_3	97.613	Firmicutes	Bacilli	Bacillales	Bacillaceae	Bacillus
GCA_000367425.1	Module_2	100	Proteobacteria	Gammaproteobacteria	Enterobacterales	Enterobacteriaceae	Raoultella
GCA_004564375.1	Module_1	97.619	Actinobacteria	Actinomycetia	Propionibacteriales	Nocardioidaceae	Nocardioides
GCA_001586195.1	Module_2	97.594	Firmicutes	Bacilli	Bacillales	Planococcaceae	Solibacillus
GCA_013003985.1	Module_2	100	Proteobacteria	Betaproteobacteria	Nitrosomonadales	Usitatibacteraceae	Usitatibacter
GCA_001565875.1	Module_2	97.082	Firmicutes	Bacilli	Bacillales	Bacillaceae	Bacillus
GCA_001586105.1	Module_2	97.082	Firmicutes	Bacilli	Bacillales	Bacillaceae	Bacillus
GCA_000220945.1	Module_1	98.674	Actinobacteria	Actinomycetia	Pseudonocardiales	Pseudonocardiaceae	Amycolatopsis
GCA_002263495.1	Module_2	99.735	Actinobacteria	Actinomycetia	Streptosporangiales	Nocardiopsaceae	Nocardiopsis
GCA_014250155.1	Module_2	97.067	Proteobacteria	Alphaproteobacteria	Hyphomicrobiales	Phyllobacteriaceae	Aminobacter
GCA_005937885.2	Module_1	99.2	Proteobacteria	Alphaproteobacteria	Hyphomicrobiales	Bradyrhizobiaceae	Bradyrhizobium
GCA_001648135.1	Module_3	98.143	Firmicutes	Bacilli	Bacillales	Bacillaceae	Bacillus
GCA_004683965.1	Module_1	97.09	Actinobacteria	Actinomycetia	Propionibacteriales	Nocardioidaceae	Nocardioides
GCA_000221645.1	Module_2	97.082	Firmicutes	Bacilli	Bacillales	Bacillaceae	Bacillus
GCA_000455565.1	Module_2	97.082	Firmicutes	Bacilli	Bacillales	Bacillaceae	Bacillus
GCA_009906935.1	Module_1	97.183	Bacteroidetes	Cytophagia	Cytophagales	Hymenobacteraceae	Hymenobacter
GCA_001719185.1	Module_2	97.082	Firmicutes	Bacilli	Bacillales	Bacillaceae	Alkalihalobacillus
GCA_000265295.1	Module_1	100	Proteobacteria	Epsilonproteobacteria	Campylobacterales	Campylobacteraceae	Sulfurospirillum
GCA_000971925.1	Module_2	97.082	Firmicutes	Bacilli	Bacillales	Bacillaceae	Bacillus
GCA_001890405.1	Module_2	97.082	Firmicutes	Bacilli	Bacillales	Bacillaceae	Bacillus
GCA_002752675.1	Module_1	99.467	Proteobacteria	Betaproteobacteria	Burkholderiales	Oxalobacteraceae	Massilia
GCA_013003965.1	Module_2	100	Proteobacteria	Betaproteobacteria	Nitrosomonadales	Usitatibacteraceae	Usitatibacter
GCA_002081995.1	Module_2	97.861	Firmicutes	Bacilli	Bacillales	Planococcaceae	Sporosarcina
GCA_001542565.1	Module_1	97.884	Actinobacteria	Actinomycetia	Micrococcales	Micrococcaceae	Arthrobacter
GCA_000009045.1	Module_2	97.082	Firmicutes	Bacilli	Bacillales	Bacillaceae	Bacillus
GCA_014395785.1	Module_1	97.098	Actinobacteria	Actinomycetia	Propionibacteriales	Nocardioidaceae	Nocardioides
GCA_000832845.1	Module_3	97.613	Firmicutes	Bacilli	Bacillales	Bacillaceae	Bacillus
GCA_000024345.1	Module_1	99.735	Actinobacteria	Actinomycetia	Propionibacteriales	Kribbellaceae	Kribbella
GCA_000143965.1	Module_2	100	Proteobacteria	Deltaproteobacteria	Desulfarculales	Desulfarculaceae	Desulfarculus
GCA_000789275.1	Module_2	97.082	Firmicutes	Bacilli	Bacillales	Bacillaceae	Bacillus
GCA_000255535.1	Module_2	100	Proteobacteria	Gammaproteobacteria	Enterobacterales	Yersiniaceae	Rahnella
GCA_000235605.1	Module_1	100	Firmicutes	Clostridia	Eubacteriales	Peptococcaceae	Desulfosporosinus
GCA_014250415.1	Module_3	97.878	Firmicutes	Bacilli	Bacillales	Bacillaceae	Bacillus
GCA_000789295.1	Module_2	97.082	Firmicutes	Bacilli	Bacillales	Bacillaceae	Bacillus
GCA_005937895.2	Module_2	100	Proteobacteria	Gammaproteobacteria	Enterobacterales	Yersiniaceae	Yersinia
GCA_000512895.1	Module_1	100	Firmicutes	Clostridia	Eubacteriales	Peptococcaceae	Dehalobacter
GCA_007922615.2	Module_3	97.878	Proteobacteria	Alphaproteobacteria	Hyphomicrobiales	Phyllobacteriaceae	Nitratireductor
GCA_000344805.1	Module_1	98.4	Proteobacteria	Alphaproteobacteria	Hyphomicrobiales	Bradyrhizobiaceae	Bradyrhizobium
GCA_001653795.1	Module_1	97.867	Proteobacteria	Betaproteobacteria	Burkholderiales	unclassified	Mitsuaria
GCA_001484605.1	Module_1	100	Actinobacteria	Actinomycetia	Micrococcales	Micrococcaceae	Pseudarthrobacter
GCA_001969265.1	Module_1	100	Actinobacteria	Actinomycetia	Micrococcales	Micrococcaceae	Arthrobacter
GCA_001677305.1	Module_3	97.613	Firmicutes	Bacilli	Bacillales	Bacillaceae	Bacillus
GCA_000284275.1	Module_1	98.933	Proteobacteria	Alphaproteobacteria	Rhizobiales	Bradyrhizobiaceae	Bradyrhizobium
GCA_002105775.1	Module_2	98.942	Actinobacteria	Actinomycetia	Micrococcales	Promicromonosporaceae	Cellulosimicrobium
GCA_001278705.1	Module_3	97.347	Firmicutes	Bacilli	Bacillales	Bacillaceae	Bacillus
GCA_005938645.2	Module_2	97.183	Bacteroidetes	Sphingobacteriia	Sphingobacteriales	Sphingobacteriaceae	Pedobacter
GCA_001999905.1	Module_3	97.347	Firmicutes	Bacilli	Bacillales	Planococcaceae	Planococcus
GCA_005937995.2	Module_2	97.884	Actinobacteria	Actinomycetia	Micrococcales	Cellulomonadaceae	Oerskovia
GCA_000302535.1	Module_1	97.333	Proteobacteria	Betaproteobacteria	Burkholderiales	Comamonadaceae	Acidovorax
GCA_008274905.1	Module_3	97.613	Firmicutes	Bacilli	Bacillales	Bacillaceae	Bacillus
GCA_000227465.1	Module_2	97.082	Firmicutes	Bacilli	Bacillales	Bacillaceae	Bacillus
GCA_009707485.1	Module_1	98.148	Actinobacteria	Actinomycetia	Micrococcales	Intrasporangiaceae	Tetrasphaera
GCA_014217835.1	Module_3	97.082	Firmicutes	Bacilli	Bacillales	Bacillaceae	Metabacillus
GCA_008086345.1	Module_3	97.183	Bacteroidetes	Chitinophagia	Chitinophagales	Chitinophagaceae	Chitinophaga
GCA_014863565.1	Module_1	97.884	Actinobacteria	Actinomycetia	Micrococcales	Micrococcaceae	Arthrobacter
GCA_006517215.1	Module_1	100	Actinobacteria	Actinomycetia	Micrococcales	Micrococcaceae	Pseudarthrobacter
GCA_015040095.1	Module_1	97.884	Actinobacteria	Actinomycetia	Micrococcales	Micrococcaceae	Paenarthrobacter
GCA_001687585.2	Module_3	97.347	Firmicutes	Bacilli	Bacillales	Planococcaceae	Planococcus
GCA_006517815.1	Module_1	100	Actinobacteria	Actinomycetia	Micrococcales	Micrococcaceae	Pseudarthrobacter
GCA_002077155.1	Module_2	97.861	Firmicutes	Bacilli	Bacillales	Planococcaceae	Sporosarcina
GCA_014303195.1	Module_3	98.674	Actinobacteria	Actinomycetia	Micrococcales	Brevibacteriaceae	Brevibacterium
GCA_001983975.1	Module_1	97.09	Actinobacteria	Actinomycetia	Streptomycetales	Streptomycetaceae	Streptomyces
GCA_002951615.1	Module_2	100	Proteobacteria	Gammaproteobacteria	Enterobacterales	Yersiniaceae	Rahnella
GCA_002250055.1	Module_3	98.408	Firmicutes	Bacilli	Bacillales	Bacillaceae	Sutcliffiella
GCA_002113805.1	Module_2	97.082	Firmicutes	Bacilli	Bacillales	Bacillaceae	Bacillus
GCA_002082195.1	Module_1	97.09	Actinobacteria	Actinomycetia	Streptomycetales	Streptomycetaceae	Streptomyces
GCA_003816055.1	Module_3	97.082	Firmicutes	Bacilli	Bacillales	Bacillaceae	Bacillus
GCA_000258145.1	Module_2	100	Proteobacteria	Gammaproteobacteria	Enterobacterales	Enterobacteriaceae	Escherichia
GCA_001723565.1	Module_2	100	Proteobacteria	Gammaproteobacteria	Enterobacterales	Enterobacteriaceae	Raoultella
GCA_007858535.1	Module_1	100	Actinobacteria	Actinomycetia	Micrococcales	Micrococcaceae	Arthrobacter
GCA_000259365.1	Module_2	97.082	Firmicutes	Bacilli	Bacillales	Bacillaceae	Bacillus
GCA_011769985.3	Module_1	100	Proteobacteria	Epsilonproteobacteria	Campylobacterales	Campylobacteraceae	Sulfurospirillum
GCA_002953935.1	Module_1	100	Actinobacteria	Actinomycetia	Micrococcales	Micrococcaceae	Arthrobacter
GCA_002250115.1	Module_2	97.347	Firmicutes	Bacilli	Bacillales	Bacillaceae	Alkalihalobacillus
GCA_000196735.1	Module_2	97.082	Firmicutes	Bacilli	Bacillales	Bacillaceae	Bacillus
GCA_000834825.1	Module_2	100	Proteobacteria	Gammaproteobacteria	Enterobacterales	Yersiniaceae	Yersinia
GCA_003071665.1	Module_2	97.067	Proteobacteria	Alphaproteobacteria	Hyphomicrobiales	Phyllobacteriaceae	Aminobacter
GCA_002082015.1	Module_2	97.861	Firmicutes	Bacilli	Bacillales	Planococcaceae	Sporosarcina
GCA_005937985.2	Module_1	100	Actinobacteria	Actinomycetia	Micrococcales	Micrococcaceae	Arthrobacter
GCA_001675515.1	Module_3	97.613	Firmicutes	Bacilli	Bacillales	Bacillaceae	Bacillus
GCA_005937905.2	Module_1	99.2	Proteobacteria	Alphaproteobacteria	Hyphomicrobiales	Bradyrhizobiaceae	Bradyrhizobium
GCA_000024885.1	Module_1	100	Proteobacteria	Epsilonproteobacteria	Campylobacterales	Campylobacteraceae	Sulfurospirillum
GCA_004684265.1	Module_2	100	Proteobacteria	Gammaproteobacteria	Enterobacterales	Yersiniaceae	Serratia
GCA_000344745.1	Module_2	97.082	Firmicutes	Bacilli	Bacillales	Bacillaceae	Bacillus
GCA_001685645.1	Module_2	97.082	Firmicutes	Bacilli	Bacillales	Bacillaceae	Bacillus
GCA_009429145.1	Module_1	97.347	Actinobacteria	Actinomycetia	Pseudonocardiales	Pseudonocardiaceae	Amycolatopsis
GCA_002849715.1	Module_1	97.354	Actinobacteria	Actinomycetia	Micrococcales	Micrococcaceae	Arthrobacter
GCA_009911795.1	Module_1	100	Actinobacteria	Actinomycetia	Micrococcales	Micrococcaceae	Pseudarthrobacter
GCA_014302835.1	Module_2	97.183	Bacteroidetes	Sphingobacteriia	Sphingobacteriales	Sphingobacteriaceae	Pedobacter
GCA_008274885.1	Module_3	97.613	Firmicutes	Bacilli	Bacillales	Bacillaceae	Bacillus
