# Supplementary material for: Contrasting effect of irrigation practices on the cotton rhizosphere microbiota and soil functionality in fields
Source: Front Plant Sci. 2022 Oct 18;13:973919. doi: 10.3389/fpls.2022.973919 (PMC9623166; doi:10.3389/fpls.2022.973919)
Supplement: Supplementary file 15 [file Table_8.xlsx]

## Sheet: Sheet1
Table S8. The top 20 OUT as keystones ( based on high degree, high closeness centrality, and low betweenness centrality)
Id	module	v_phylum	v_class	v_order	v_family	v_genus	degree	closnesscentrality	betweenesscentrality	degree zscore	closnesscentrality zscore	betweenesscentrality zscore	sum(degree zscore+closenesscentrality zscore)
OTU955	module_1	p__Proteobacteria	c__Betaproteobacteria	o__Burkholderiales	f__Comamonadaceae	g__unclassified_f__Comamonadaceae	104	0.256986	2985.26	2.4565	1.03697	-0.00993907	3.49347
OTU608	module_1	p__Acidobacteria	c__Acidobacteria	o__Blastocatellales	f__Blastocatellaceae__Subgroup_4_	g__RB41	104	0.262606	4041.27	2.4565	1.08555	0.148428	3.54205
OTU699	module_1	p__Proteobacteria	c__Deltaproteobacteria	o__Desulfurellales	f__Desulfurellaceae	g__G55	113	0.260348	4088.84	2.73837	1.06603	0.155562	3.80441
OTU313	module_2	p__Gemmatimonadetes	c__Gemmatimonadetes	o__norank_c__Gemmatimonadetes	f__norank_c__Gemmatimonadetes	g__norank_c__Gemmatimonadetes	113	0.260208	4473.98	2.73837	1.06482	0.21332	3.80319
OTU3128	module_1	p__Planctomycetes	c__Planctomycetacia	o__Planctomycetales	f__Planctomycetaceae	g__norank_f__Planctomycetaceae	127	0.263894	4626.06	3.17684	1.09669	0.236126	4.27353
OTU3604	module_1	p__Chloroflexi	c__TK10	o__norank_c__TK10	f__norank_c__TK10	g__norank_c__TK10	107	0.256714	4791.64	2.55046	1.03461	0.260958	3.58507
OTU1431	module_2	p__Firmicutes	c__Bacilli	o__Bacillales	f__Bacillaceae	g__Bacillus	101	0.260862	4875.68	2.36254	1.07047	0.273562	3.43302
OTU729	module_2	p__Proteobacteria	c__Deltaproteobacteria	o__Myxococcales	f__FFCH16767	g__norank_f__FFCH16767	107	0.263894	5815.86	2.55046	1.09669	0.414558	3.64715
OTU38	module_2	p__Proteobacteria	c__Alphaproteobacteria	o__Rhizobiales	f__DUNssu044	g__norank_f__DUNssu044	127	0.271183	5845.03	3.17684	1.1597	0.418932	4.33654
OTU778	module_2	p__Bacteroidetes	c__Cytophagia	o__Cytophagales	f__Flammeovirgaceae	g__norank_f__Flammeovirgaceae	122	0.263702	5855.65	3.02025	1.09503	0.420524	4.11527
OTU2932	module_1	p__Actinobacteria	c__Actinobacteria	o__norank_c__Actinobacteria	f__norank_c__Actinobacteria	g__norank_c__Actinobacteria	131	0.26602	6016.68	3.30212	1.11507	0.444674	4.41719
OTU304	module_2	p__Planctomycetes	c__Planctomycetacia	o__Planctomycetales	f__Planctomycetaceae	g__Blastopirellula	112	0.263846	6068.59	2.70706	1.09627	0.452459	3.80333
OTU140	module_2	p__Proteobacteria	c__Alphaproteobacteria	o__Rhodospirillales	f__MSB-1E8	g__norank_f__MSB-1E8	105	0.267883	6901.97	2.48782	1.13117	0.577438	3.61899
OTU2485	module_1	p__Chloroflexi	c__Thermomicrobia	o__JG30-KF-CM45	f__norank_o__JG30-KF-CM45	g__norank_o__JG30-KF-CM45	101	0.263463	6903.25	2.36254	1.09296	0.57763	3.45551
OTU683	module_1	p__Nitrospirae	c__Nitrospira	o__norank_c__Nitrospira	f__norank_c__Nitrospira	g__Nitrospira	106	0.252388	6973.72	2.51914	0.997215	0.588199	3.51636
OTU2414	module_1	p__Actinobacteria	c__Actinobacteria	o__norank_c__Actinobacteria	f__norank_c__Actinobacteria	g__norank_c__Actinobacteria	120	0.263463	7320.08	2.95761	1.09296	0.640141	4.05057
OTU709	module_1	p__Chloroflexi	c__Caldilineae	o__Caldilineales	f__Caldilineaceae	g__norank_f__Caldilineaceae	123	0.26218	8082.09	3.05157	1.08187	0.754417	4.13343
OTU1743	module_1	p__Nitrospirae	c__Nitrospira	o__norank_c__Nitrospira	f__norank_c__Nitrospira	g__Nitrospira	120	0.265631	8162.38	2.95761	1.1117	0.766457	4.06931
OTU1395	module_1	p__Gemmatimonadetes	c__Gemmatimonadetes	o__Gemmatimonadales	f__Gemmatimonadaceae	g__norank_f__Gemmatimonadaceae	104	0.260301	8228.22	2.4565	1.06562	0.776332	3.52213
OTU586	module_1	p__Gemmatimonadetes	c__Gemmatimonadetes	o__Gemmatimonadales	f__Gemmatimonadaceae	g__norank_f__Gemmatimonadaceae	108	0.265728	8917.98	2.58178	1.11254	0.879773	3.69432
